# Supplementary material for: Comparative analysis of SPL transcription factors from streptophyte algae and embryophytes reveals evolutionary trajectories of SPL family in streptophytes
Source: Sci Rep. 2024 Jan 18;14:1611. doi: 10.1038/s41598-024-51626-2 (PMC10796333; doi:10.1038/s41598-024-51626-2)
Supplement: Supplementary file 2 — Supplementary Tables. [file 41598_2024_51626_MOESM2_ESM.xlsx]

## Sheet: Table S1
Table S1. Gene names and accession number of SPLs used in our analysis.
Plant species	Gene name	Accession number	Database
Chlorokybus atmophyticus		Chrsp179S02511_Chlat1.2665	https://phycocosm.jgi.doe.gov/phycocosm/home
		Chrsp82S07966_Chlat1.8579
Klebsormidium nitens		kfl00979_0030_v1.1_16916
		kfl00107_0150_v1.1_659
Chara braunii		CBR_g23394_Chabra1.333638
Zygnema circumcarinatum		Zci_10342.1_19129
		Zci_13186.2_6630
		Zci_05938.1_14736
Marchantia polymorpha	MpSPL1	Mp1g10020	https://marchantia.info/
	MpSPL2	Mp1g10030
	MpSPL3	Mp1g13640
	MpSPL4	Mp8g11850
Marchantia paleacea		Mapa_013306	https://www.ncbi.nlm.nih.gov/
		Mapa_013307
		Mapa_016373
		Mapa_008083
Metzgeria crassipilis		scaffold-NRWZ-2005899	https://db.cngb.org/onekp/
		scaffold-NRWZ-2014894
		scaffold-NRWZ-2010446-2010447
		scaffold-NRWZ-2014913
Physcomitrium patens	PpSPL1	Pp3c12_24350	https://phytozome-next.jgi.doe.gov/
	PpSPL2	Pp3c17_12760
	PpSPL3	Pp3c16_7480
	PpSPL4	Pp3c5_22750
	PpSPL5	Pp3c3_31330
	PpSPL6	Pp3c25_8630
	PpSPL7	Pp3c6_6900
	PpSPL8	Pp3c16_7540
	PpSPL9	Pp3c4_6000
	PpSPL10	Pp3c14_18960
	PpSPL11	Pp3c3_23940
	PpSPL12	Pp3c25_8610
	PpSPL13	Pp3c16_7490
Ceratodon purpureus		CepurR40.1G217800.1	https://phytozome-next.jgi.doe.gov/
		CepurR40.6G109800.1
		CepurR40.6G110400.1
		CepurR40.5G076700.1
		CepurR40.5G075700.1
		CepurR40.5G075600.1
		CepurR40.5G075500.1
		CepurR40.5G075800.1
		CepurR40.4G200200.1
Sphagnum fallax		Sphfalx12G030900.1	https://phytozome-next.jgi.doe.gov/
		Sphfalx12G045100.1
		Sphfalx16G015300.1
		Sphfalx16G015400.1
		Sphfalx07G027000.1
		Sphfalx05G043300.1
		Sphfalx09G069900.1
		Sphfalx09G069600.1
		Sphfalx06G067600.1
		Sphfalx19G036600.1
		Sphfalx19G036500.1
		Sphfalx01G176600.1
		Sphfalx01G075600.1
		Sphfalx01G039300.1
		Sphfalx01G089500.1
		Sphfalx01G089500.1
		Sphfalx01G040700.1
Anthoceros agrestis (bonn)	AaSPL1	AagrBONN_evm.model.Sc2ySwM_344.856.1	https://www.hornworts.uzh.ch/en.html
	AaSPL2	AagrBONN_evm.model.Sc2ySwM_344.857.1
	AaSPL3	AagrBONN_evm.model.Sc2ySwM_344.2221.1
	AaSPL4	AagrBONN_evm.model.Sc2ySwM_369.244.1
Anthoceros punctatus	ApSPL1.1	Apun_evm.model.utg000107l.74.1	https://www.hornworts.uzh.ch/en.html
	ApSPL1.2	Apun_evm.model.utg000107l.74.2
	ApSPL2.1	Apun_evm.model.utg000107l.75.1
	ApSPL2.2	Apun_evm.model.utg000107l.75.2
	ApSPL3	Apun_evm.model.utg000185l.396.1
	ApSPL4	Apun_evm.model.utg000116l.202.1
Anthoceros angustus	AnSPL1	AANG003444	https://doi.org/10.5061/dryad.msbcc2ftv
	AnSPL2	AANG003445
	AnSPL3	AANG008387
	AnSPL4	AANG000675
Ceratopteris richardii		Ceric.20G021600.1	https://phytozome-next.jgi.doe.gov/
		Ceric.03G050900.1
		Ceric.39G052200.1
		Ceric.25G025600.1
		Ceric.11G073300.1
		Ceric.12G034000.1
		Ceric.23G013900.1
		Ceric.10G052200.1
		Ceric.29G007700.1
		Ceric.07G099600.1
Amborella trichopoda		AmTr_v1.0_scaffold00022.95	https://phytozome-next.jgi.doe.gov/
		AmTr_v1.0_scaffold00106.116
		AmTr_v1.0_scaffold00019.328
		AmTr_v1.0_scaffold00013.75
		AmTr_v1.0_scaffold00047.125
		AmTr_v1.0_scaffold00022.228
		AmTr_v1.0_scaffold00106.114
		AmTr_v1.0_scaffold00062.234
		AmTr_v1.0_scaffold00001.35
		AmTr_v1.0_scaffold00045.66
		AmTr_v1.0_scaffold00197.11
Arabidopsis thaliana	AtSPL1	AT2G47070	https://phytozome-next.jgi.doe.gov/
	AtSPL2	AT5G43270
	AtSPL3	AT2G33810
	AtSPL4	AT1G53160
	AtSPL5	AT3G15270
	AtSPL6	AT1G69170
	AtSPL7	AT5G18830
	AtSPL8	AT1G02065
	AtSPL9	AT2G42200
	AtSPL10	AT1G27370
	AtSPL11	AT1G27360
	AtSPL12	AT3G60030
	AtSPL13	AT5G50570
	AtSPL14	AT1G20980
	AtSPL15	AT3G57920
	AtSPL16	AT1G76580
Oryza sativa	OsSPL1	LOC_Os01g18850	https://phytozome-next.jgi.doe.gov/
	OsSPL2	LOC_Os01g69830
	OsSPL3	LOC_Os02g04680
	OsSPL4	LOC_Os02g07780
	OsSPL5	LOC_Os02g08070
	OsSPL6	LOC_Os03g61760
	OsSPL7	LOC_Os04g46580
	OsSPL8	LOC_Os04g56170
	OsSPL9	LOC_Os05g33810
	OsSPL10	LOC_Os06g44860
	OsSPL11	LOC_Os06g45310
	OsSPL12	LOC_Os06g49010
	OsSPL13	LOC_Os07g32170
	OsSPL14	LOC_Os08g39890
	OsSPL15	LOC_Os08g40260
	OsSPL16	LOC_Os08g41940
	OsSPL17	LOC_Os09g31438
	OsSPL18	LOC_Os09g32944
	OsSPL19	LOC_Os11g30370
Chlamydomonas reinhardtii	CrSBP1	CHLRE_07g345050v5	https://phytozome-next.jgi.doe.gov/
	CrSBP2	CHLRE_01g012200v5
		CHLRE_02g104700v5
		CHLRE_05g233551v5
		CHLRE_06g300600v5
	CrCRR1	CHLRE_09g390023v5
		CHLRE_09g399289v5
	CrSBP3	CHLRE_17g698233v5

## Sheet: Table S2
Table S2. Identification of miRNA binding sites in three hornworts SPL gene transcripts
Scoring Scheme: User-customized Scheme
Max Expectation cutoff:	5				HSP length for scoring:	19	Penalty for GU pair:	0.5	Penalty for other mismatch:	1	Allowing bulge on target:	Yes	Penalty for opening gap:	2
Penalty for extending gap:	0.5				Weight for seed region:	1.5	Seed region:	2023-02-13	# of mismatches allowed in seed region	2	Calculating UPE:	Yes	Max UPE cutoff	25
Upstream flank length for UPE:	17				Downstream flank length for UPE:	13	Range of mismatch disable slicing:	2023-10-11	# of top targets	200	# of sRNA-target pairs	9	Elapsed seconds	4
miRNA Acc.	Target Acc.	Expect	UPE	Alignment	Inhibition	Multiplicity
Anthoceros_miR1561	MpSPL2	1	23.287	miRNA 20 CACGAGUGAGAGAAGACAGU 1	Cleavage	1
				:::::: :::::::::::::
				Target 1730 GUGCUCUCUCUCUUCUGUCA 1749
Anthoceros_miR1561	ApunSPL2.2	1	20.826	miRNA 20 CACGAGUGAGAGAAGACAGU 1	Cleavage	1
				:::::: :::::::::::::
				Target 2069 GUGCUCUCUCUCUUCUGUCA 2088
Anthoceros_miR1561	AagrBonnSPL2	1	20.826	miRNA 20 CACGAGUGAGAGAAGACAGU 1	Cleavage	1
				:::::: :::::::::::::
				Target 1064 GUGCUCUCUCUCUUCUGUCA 1083
Anthoceros_miR1561	AnSPL2	1	25	miRNA 20 CACGAGUGAGAGAAGACAGU 1	Cleavage	1
				:::::: :::::::::::::
				Target 2102 GUGCUCUCUCUCUUCUGUCA 2121
Mp-miR529c2	MpSPL2	2	17.661	miRNA 21 CGACACGAGAGAGAGAAGACC 1	Cleavage	1
				:::::::::::::::::
				Target 1727 GGCGUGCUCUCUCUCUUCUGU 1747
Mp-miR529c2	ApunSPL2.2	2	18.611	miRNA 21 CGACACGAGAGAGAGAAGACC 1	Cleavage	1
				:::::::::::::::::
				Target 2066 GGCGUGCUCUCUCUCUUCUGU 2086
Mp-miR529c2	AagrBonnSPL2	2	18.597	miRNA 21 CGACACGAGAGAGAGAAGACC 1	Cleavage	1
				:::::::::::::::::
				Target 1061 GGCGUGCUCUCUCUCUUCUGU 1081
Mp-miR529c2	AnSPL2	2	23.693	miRNA 21 CGACACGAGAGAGAGAAGACC 1	Cleavage	1
				:::::::::::::::::
				Target 2099 GGCGUGCUCUCUCUCUUCUGU 2119
mpo-miR132	MpSPL1.1	2	16.787	miRNA 21 CCUAGAGGUAGGGUGAAAAGU 1	Cleavage	1
				::::.::::::: ::::::::
				Target 262 GGAUUUCCAUCCAACUUUUCA 282
Mature miRNA sequences used in this analysis were obtained from 1 Zhang et al., 2020 and 2 Tsuzuki et al., 2016

## Sheet: Table S3
Table S3. The length and consensus seuence of motifs identified in SPLproteins across the different plant lineages of streptophytes used in the study.
Motif	Length	Consensus sequence
Motif 1	41	GQEQRFCQQCSRFHVLSEFDEGKRSCRRRLAGHNRRRRKPQ
Motif 2	23	AKDYHRRHKVCEMHSKAPKVVVA
Motif 3	50	LFDKNPGDFPRNLRSQILEWLSHMPSDMESYIRPGCVILTIFLSMPQSAW
Motif 4	21	SSSPGSQVPRCQVEGCKADLS
Motif 5	50	GGLTPLHIAASMZDAEDVVDALTSDPCQVGLHAWKNKRDASGZTPLSYAL
Motif 6	15	JGLKLGRRTYFSDED
Motif 7	29	ATRLKRLLVFSVERDWCAVVKKLLDIAFE
Motif 8	27	MVAIAAVCVCVCLLLRGPPEVRFVSSP
Motif 9	21	GNFKPVJVADASVCSEJRTLE
Motif 10	29	DEFWRKGRILVQVERQLVLIVBGKVVESK
Motif 11	29	PYJLSVRPLAVVAGQETNLVVKGFNLTQP
Motif 12	29	LDEVSLLHRAVRRKCRPMVELLLAYVPSS
Motif 13	15	RLSWDWDSVILVAQP
Motif 14	21	EEEVLNFLHELGWLFQRSSLR
Motif 15	15	SDSGRALSLLSSQSW
Motif 16	21	SVLGSSGIPGLAATSGGGLDN
Motif 17	29	MNPSANTNEQQGDPSWSTENWDNPGAVGS
Motif 18	29	LKKSGSPSSVSLEDSDEKPGSAGNNLQLR
Motif 19	43	WLRPLNPRSDLTQVVGRQSAMNLQHLMSTDSKSGITSASANSS
Motif 20	15	TRLLCAFQGKYJSQE

## Sheet: Table S4
Table S4. Cis-acting elements of SPL genes promoter regions from Arabidopsis thaliana, Physcomitrium patens, Marachantia polymorpha, Anthoceros punctatus, Anthoceros agrestis (Bonn).
		Group1							Group 2												Group 3											Group 4
Function	Site Name		Site Name	ApSPL4	AaSPL4	PpSPL5	MpSPL4	AtSPL7		Site Name	ApSPL3	AaSPL3	PpSPL2	PpSPL10	PpSPL11	MpSPL3	AtSPL1	AtSPL12	AtSPL14	AtSPL16		Site Name	ApSPL2	AaSPL2	PpSPL3	PpSPL6	PpSPL13	MpSPL2	AtSPL10	AtSPL11	AtSPL2		Site Name	ApSPL1	AaSPL1	PpSPL4	PpSPL7	PpSPL8	PpSPL12	PpSPL1	PpSPL9	MpSPL1	AtSPL8	AtSPL13	AtSPL9	AtSPL15
growth and development	A-box		A-box	1			1			A-box	1			1	1			1				A-box				3	1						A-box	1	2							1
	CAAT-box		CAAT-box	23	23	20	11	26		CAAT-box	12	12	7	9	21	19	23	14	18	29		CAAT-box	9	15	25	11	13	12	26	32	22		CAAT-box	10	8	27	17	27	25	21	23	26	18	36	27	23
	CAT-box		CAT-box	2	1			1		CAT-box			3	3	1							CAT-box			1	1	1		1	1			CAT-box			1		1	1			2
	CCAAT-box		CCAAT-box					1		CCAAT-box								1				CCAAT-box			1	1							CCAAT-box	1			1					2
	GCN4_motif		GCN4_motif					1		GCN4_motif												GCN4_motif											GCN4_motif				1			1		1
	NON-box		NON-box							NON-box												NON-box								1			NON-box
	O2-site		O2-site		1			1		O2-site	1	1				1		1				O2-site			1								O2-site			1		1				1
	RY-element		RY-element							RY-element							1					RY-element											RY-element							1						1
	TATA-box		TATA-box		16	6	3	25		TATA-box	5	5	6		11	5	34	31	39	19		TATA-box			8	3		2	11	25	18		TATA-box			9	11	10	8	4	4	3	13	33	25	34
	AT-rich element		AT-rich element							AT-rich element									1			AT-rich element											AT-rich element							1
	circadian		circadian							circadian												circadian					1				1		circadian				1
growth and development		Total	163	26	41	26	15	55	Total	337	19	18	16	13	34	25	58	48	58	48	Total	247	9	15	36	19	16	14	38	59	41	Total	465	12	10	38	31	39	34	28	27	36	31	69	52	58
Function	Site Name		Site Name	ApSPL4	AaSPL4	PpSPL5	MpSPL4	AtSPL7		Site Name	ApSPL3	AaSPL3	PpSPL2	PpSPL10	PpSPL11	MpSPL3	AtSPL1	AtSPL12	AtSPL14	AtSPL16		Site Name	ApSPL2	AaSPL2	PpSPL3	PpSPL6	PpSPL13	MpSPL2	AtSPL10	AtSPL11	AtSPL2		Site Name	ApSPL1	AaSPL1	PpSPL4	PpSPL7	PpSPL8	PpSPL12	PpSPL1	PpSPL9	MpSPL1	AtSPL8	AtSPL13	AtSPL9	AtSPL15
phytohormone	ABRE		ABRE	2	4	2	1	6		ABRE	1		4	2	3	1	2	5	1	1		ABRE		3	3	2	1	2					ABRE	3	1	1	2	2	3	1	3	3	3		2	2
	AuxRR-core		AuxRR-core					1		AuxRR-core												AuxRR-core			1			1					AuxRR-core	1
	CGTCA-motif		CGTCA-motif	5	3	3	2			CGTCA-motif	1	1	3	1	3	3				2		CGTCA-motif			6	2	2	2		1			CGTCA-motif	2	2	3	2	1		4	3	2
	GARE-motif		GARE-motif					1		GARE-motif	1	1					1					GARE-motif											GARE-motif	1											1	1
	TGA-element		TGA-element				1			TGA-element						1						TGA-element			2	1	1						TGA-element			1			2	1	1
	P-box		P-box				1	1		P-box					1			1	1			P-box				1	1				1		P-box			1	3			1					1
	HD-Zip 3		HD-Zip 3							HD-Zip 3												HD-Zip 3											HD-Zip 3						1
	TATC-box		TATC-box							TATC-box							1		1			TATC-box											TATC-box						2							1
	TCA-element		TCA-element		1	1				TCA-element	1			1	2			1		2		TCA-element					1						TCA-element	1	1				1		1	1		1	1
	TGA-box		TGA-box							TGA-box												TGA-box											TGA-box									1
	TGACG-motif		TGACG-motif		3	3	2			TGACG-motif	1	1	3	1	3	3				2		TGACG-motif			6	2	2	2		1			TGACG-motif	2	2	3	2	1		4	3	2
phytohormone		Total	43	7	11	9	7	9	Total	64	5	3	10	5	12	8	4	7	3	7	Total	47	0	3	18	8	8	7	0	2	1	Total	91	10	6	9	9	4	9	11	11	9	3	1	5	4
Function	Site Name		Site Name	ApSPL4	AaSPL4	PpSPL5	MpSPL4	AtSPL7		Site Name	ApSPL3	AaSPL3	PpSPL2	PpSPL10	PpSPL11	MpSPL3	AtSPL1	AtSPL12	AtSPL14	AtSPL16		Site Name	ApSPL2	AaSPL2	PpSPL3	PpSPL6	PpSPL13	MpSPL2	AtSPL10	AtSPL11	AtSPL2		Site Name	ApSPL1	AaSPL1	PpSPL4	PpSPL7	PpSPL8	PpSPL12	PpSPL1	PpSPL9	MpSPL1	AtSPL8	AtSPL13	AtSPL9	AtSPL15
light	ACE		ACE							ACE			1						1			ACE											ACE	1									1
	AE-box		AE-box					1		AE-box				2				1		1		AE-box								1			AE-box				1			1		1
	ATCT-motif		ATCT-motif							ATCT-motif					1				1			ATCT-motif											ATCT-motif									1
	Box 4		Box 4	1	4			1		Box 4				1			1	3	1	4		Box 4			1				1				Box 4				3		1	1	1		2			1
	Box II		Box II							Box II												Box II					1						Box II
	Box II -like sequence		Box II -like sequence							Box II -like sequence				1								Box II -like sequence											Box II -like sequence
	CAG-motif		CAG-motif							CAG-motif												CAG-motif						1					CAG-motif
	chs-CMA1a		chs-CMA1a	1						chs-CMA1a										1		chs-CMA1a											chs-CMA1a				1								1
	GA-motif		GA-motif							GA-motif												GA-motif											GA-motif
	GATA-motif		GATA-motif		1	1				GATA-motif	1		1		2			1	1			GATA-motif	1			1							GATA-motif	1			1
	GATT-motif		GATT-motif							GATT-motif												GATT-motif				1							GATT-motif
	3-AF1 binding site		3-AF1 binding site				1			3-AF1 binding site						1						3-AF1 binding site			1					1			3-AF1 binding site	1	1	1
	GT1-motif		GT1-motif		1			4		GT1-motif					1	1		1		1		GT1-motif							2		1		GT1-motif			1				1			2		3
	ATC-motif		ATC-motif				1			ATC-motif					1							ATC-motif											ATC-motif						1
	MRE		MRE				1			MRE								1				MRE							1	1			MRE												1
	G-box		G-box	3	4	2	2	6		G-box	1		4	2	1	1	2	5	1	2		G-box		1	3	4	2	2	1				G-box	3	1	2	2	2	2	1	4	3	4		3	2
	GTGGC-motif		GTGGC-motif							GTGGC-motif	1	1										GTGGC-motif											GTGGC-motif
	I-box		I-box	1	2			1		I-box					1							I-box											I-box					1						1
	LAMP-element		LAMP-element							LAMP-element												LAMP-element											LAMP-element											1
	sbp-CMA1c		sbp-CMA1c			1				sbp-CMA1c												sbp-CMA1c									1		sbp-CMA1c
	Sp1		Sp1		1		2			Sp1	1		1						1			Sp1	3	2		2	1	4					Sp1	8	3							2
	TCCC-motif		TCCC-motif							TCCC-motif	2	1		1	1	2						TCCC-motif	3		1			1					TCCC-motif									1		1
	TCT-motif		TCT-motif		2			1		TCT-motif	2	2	1		1			1		1		TCT-motif	1		1		1	2	3	2	1		TCT-motif			1			2		1		2	3	2
light		Total	46	6	15	4	7	14	Total	73	8	4	8	7	9	5	3	13	6	10	Total	57	8	3	7	8	5	10	8	5	3	Total	89	14	5	5	8	3	6	4	6	8	11	6	10	3
Function	Site Name		Site Name	ApSPL4	AaSPL4	PpSPL5	MpSPL4	AtSPL7		Site Name	ApSPL3	AaSPL3	PpSPL2	PpSPL10	PpSPL11	MpSPL3	AtSPL1	AtSPL12	AtSPL14	AtSPL16		Site Name	ApSPL2	AaSPL2	PpSPL3	PpSPL6	PpSPL13	MpSPL2	AtSPL10	AtSPL11	AtSPL2		Site Name	ApSPL1	AaSPL1	PpSPL4	PpSPL7	PpSPL8	PpSPL12	PpSPL1	PpSPL9	MpSPL1	AtSPL8	AtSPL13	AtSPL9	AtSPL15
stress	ARE		ARE		1					ARE	1	1		1	2		3	2	1			ARE	1							2	2		ARE				1	5	1	2	2	1	2	1	4	3
	TC-rich repeats		TC-rich repeats							TC-rich repeats									1			TC-rich repeats					1	1	1		1		TC-rich repeats										1	1	2
	GC-motif		GC-motif				1			GC-motif			1	3								GC-motif		1		1		2					GC-motif	5	4							1	2
	LTR		LTR	1				2		LTR			1		1		1					LTR			1		1	1			1		LTR	1		1		2			2		1	1	1	1
	MBS		MBS	2	1	3				MBS	2	2		1		1			1			MBS			1	2	1	1	1	1			MBS			3	3	2		1	1		1		1
stress		Total	11	3	2	3	1	2	Total	26	3	3	2	5	3	1	4	2	3	0	Total	24	1	1	2	3	3	5	2	3	4	Total	60	6	4	4	4	9	1	3	5	2	7	3	8	4

## Sheet: Table S5
Table S5. Expression data values for SPL genes from Arabidopsis thaliana, Physcomitrium patens, Marachantia polymorpha, and Anthoceros agrestis (Bonn) used to prepare heat maps in Figure 6.
A. Arabidopsis thaliana: Expression atlas: Mergner J, Frejno M, List M, Papacek M, Chen X et al. (2020) Mass-spectrometry-based draft of the Arabidopsis proteome
	adult, cotyledon (Cotyledon)	adult, adult vascular leaf (Vascular leaf)	flower stage 15, flower (Flower)	flower stage 15, stamen (Stamen)	flower stage 15, carpel (Carpel)	flower stage 15, pollen (Pollen)	silique stage 5, silique (Silique)	dry seed stage, seed (Seed)
AtSPL8			21		50		2
AtSPL4	10	4	24	1	20		15
AtSPL5	1	1	5	1	4			3
AtSPL9		1	57	2	52		3
AtSPL11	4	6	77	14	132		32
AtSPL2	6	26	41	15	74		21
AtSPL10	5	6	57	6	76		8	0.5
AtSPL16	40	43	25	16	31		7	11
AtSPL6	5	9	19	8	21	1	10	0.9
AtSPL1	66	64	119	33	154		50	12
AtSPL14	118	123	143	43	128		28	19
AtSPL12	41	80	55	20	39	1	22	19
AtSPL7	14	21	39	21	40	21	25	14
B. Phscomitrium patens: PEATmoss database: NimbleGen Ortiz-Ramirez et al., 2016 gmv1.6
	Spores:Gransden_WT (Spores)	Caulonema:Gransden_WT (Caulonema)	Chloronema:Gransden_WT (Chloronema)	Rhizoids:Gransden_WT (Rhizoids)	Gametophores:Gransden_WT (Gametophores)	Archegonia:Gransden_WT (Archegonia)	Sporophyte_-_PM-M:Gransden_WT (Sporophyte-PM-M)	Sporophyte_-_Brown:Gransden_WT (Sporophyte-Brown)
PpSPL1	1.8	2.86	9.48	5.14	34.54	153.27	78.19	33.9
PpSPL2	23.99	13.19	36.88	30.79	31.39	19.35	38.08	51.73
PpSPL3	17.5	44.85	119.57	97.29	48.65	63.32	90.37	42.04
PpSPL4	0.38	1.08	4.54	0.46	27.79	58.22	32.31	11.04
PpSPL5	313.84	152.18	191.66	235.07	272.44	200.95	263.78	323.69
PpSPL6	5.04	5.29	27.91	18.82	25.54	36.76	96.49	13.83
PpSPL7	0.42	16.46	26.49	72.98	186.97	488.61	377.98	212.5
PpSPL8	0.6	0.48	6.24	4.05	56.39	136.89	163.35	110.26
PpSPL9	0.78	0.67	0.81	10.73	14.83	12.83	10.71	14.32
PpSPL10	193.55	75.54	85.23	73.8	114.71	117.93	122.39	259.86
PpSPL11	115.51	31.26	17.93	35.01	45.98	66.52	74.31	103.48
PpSPL12	0.47	4.95	4.65	10.38	58.56	110.78	106.25	173.49
PpSPL13	19.63	12.17	33.16	40.88	51.19	56	146.59	18.47
C. Marchantia polymorpha: Kawamura, S., Romani, F., Yagura, M., Mochizuki, T., Sakamoto, M., Yamaoka, S., et al. (2022). MarpolBase Expression: A Web-Based, Comprehensive Platform for Visualization and Analysis of Transcriptomes in the Liverwort Marchantia polymorpha
	Spores 0 h (Spores)	Spores 96 h (Sporelings)	Tak-1 Thallus 9 day (Thallus 9 day)	Tak-1 Thallus 14 day (Thallus 14 day)	Tak-1 Gemma cup 21 day (Gemma cup 21 day)	Antheridiophore	Antheridium	Sperm cell	Archegoniophore	Archegonia	Young sporophyte 13 day (sporophyte 13 day)
MpSPL1	0.244328	0	21.1143	11.9129	25.0104	135.898	33.9459	12.2528	116.531	290.225	124.106
MpSPL2	1.1361	0.189475	11.2041	12.4715	6.82215	49.9736	16.2874	3.55325	61.8826	44.0471	97.5338
MpSPL3	36.8245	30.7971	25.1787	44.3402	29.2535	59.9997	40.4723	13.5756	55.2097	66.8753	36.2533
MpSPL4	19.8206	17.8145	16.6598	22.2459	14.9495	18.2782	8.32278	4.98018	27.3915	21.621	9.61866
D. Anthoceros agrestis: Li, F.-W., Nishiyama, T., Waller, M., Frangedakis, E., Keller, J., Li, Z., et al. (2020). Anthoceros genomes illuminate the origin of land plants and the unique biology of hornworts
	2weeks_Gam_1 (2 week)	2weeks_Gam_2 (2 week)	4weeks_Gam_1 (1 month)	4weeks_Gam_2 (1 month)	2month_Gam_1 (2 months)	2month_Gam_2 (2 months)	upto5mm_Sporo_1 (<5 mm)	upto5mm_Sporo_2 (<5 mm)	5mm_to_1cm_Sporo_1 (5-10 mm)	5mm_to_1cm_Sporo_2 (5-10 mm)	over1cm_Sporo_1 (>10 mm)	over1cm_Sporo_2 (>10 mm)
AaSPL1	350.708	282.075	390.454	264.087	459.081	229.011	509.423	464.275	464.501	310.682	699.565	354.867
AaSPL2	42.6536	39.9606	61.4198	32.4697	86.7914	91.1596	726.249	291.545	614.959	114.462	269.567	192.655
AaSPL3	1954.05	2038.77	2734.22	3255.09	3451.61	3919.63	1643.67	1744.84	1659.48	1320.55	1462.74	1350.95
AaSPL4	1956.14	1805.87	1941.31	1822.63	2542.07	2054.43	2435.21	2345.84	2340.68	1889.85	2381.36	2096.03
